# Supplementary material for: Development and Genetic Characterization of Advanced Backcross Materials and An Introgression Line Population of Solanum incanum in a S. melongena Background
Source: Front Plant Sci. 2017 Aug 30;8:1477. doi: 10.3389/fpls.2017.01477 (PMC5582342; doi:10.3389/fpls.2017.01477)
Supplement: Supplementary file 1 [file Table1.xls]

## Sheet: Candidate_genes_blast
Candidate gene	Locus	S. melongena chromosome	Position start	Position end	e-value	ILs	Reference
Phenylalanine ammonia-lyase	Solyc10g086180	Chr_01	5525556	5523805	0.0		Bolger et al. 2014
Desiccation-related protein PCC13-62	Solyc01g099580	Chr_01	12696858	12696004	5e-180		Bolger et al. 2014
Arabinogalactan peptide 16	PGSC0003DMG400000207	Chr_01	15926714	15926814	2e-37		Zhang N. et al. 2014
1-Aminocyclopropane-1-carboxylic acid synthase 7 (ACS7)	AF179248	Chr_02	60822263	60821767	3e-132	SMI_2	Krannich et al. 2015
Protein GAST1	PGSC0003DMG401001384	Chr_02	80632143	80632307	1e-58	SMI_2.3; SMI_2.4	Zhang N. et al. 2014
S-adenosylmethionine decarboxylase proenzyme	Solyc02g089610	Chr_02	80799912	80798829	0.0	SMI_2.3; SMI_2.4	Bolger et al. 2014
Zeaxanthin epoxidase (ZEP)	Solyc02g090890	Chr_02	81914121	81913380	0	SMI_2.4	Krannich et al. 2015
glucose 6 phosphate dehydrogenase (Cy-G6PDH)	Solyc02g093830	Chr_02	82299931	82300118	2e-81		Landi et al. 2016
Thaumatin protein	PGSC0003DMG400003569	Chr_03	3491541	3491746	4e-35		Zhang N. et al. 2014
Ethylene response factor 5 (ERF5)	NM_001330445	Chr_03	66835755	66835446	7e-76	SMI_3	Krannich et al. 2015
Ethylene-responsive transcription factor 2	Solyc03g093560	Chr_03	66835755	66835446	2e-78	SMI_3	Bolger et al. 2014
Low-temperature-induced 65 kDa protein	PGSC0003DMG400014293	Chr_03	74256663	74255713	0	SMI_3	Zhang N. et al. 2014
Ethylene-responsive transcription factor 4	Solyc03g026270	Chr_03	75695159	75695713	4e-138	SMI_3	Bolger et al. 2014
CRT binding factor 2	Solyc03g124110	Chr_03	75695182	75695501	4e-96	SMI_3	Bolger et al. 2014
protein phosphatase 2C-type (PP2C)	Solyc03g007230	Chr_03	79341514	79341008	2e-148	SMI_3; SMI_3	Landi et al. 2016
Kunitz-type trypsin inhibitor alpha chain	Solyc03g020010	Chr_03	84026941	84026324	0.0	SMI_3; SMI_3	Bolger et al. 2014
Betaine aldehyde dehydrogenase (BADH)	KM058065	Chr_03	87643898	87643637	2e-77		Krannich et al. 2015
Proteasome subunit alpha type	Solyc02g081700	Chr_03	91741253	91741999	0.0		Bolger et al. 2014
Germin	PGSC0003DMG400014027	Chr_03	94479668	94480314	0	SMI_3.3	Zhang N. et al. 2014
Os04g0551700 protein	Solyc10g018590	Chr_04	10287177	10286759	9e-124	SMI_4; SMI_4; SMI_4.3	Bolger et al. 2014
Ribose-phosphate pyrophosphokinase	Solyc10g024410	Chr_04	34811087	34810878	1e-92	SMI_4; SMI_4; SMI_4.3	Bolger et al. 2014
NAC domain protein IPR003441	Solyc11g017470	Chr_04	76185304	76185027	2e-97	SMI_4; SMI_4; SMI_4.3	Bolger et al. 2014
Ethylene responsive transcription factor 2b	Solyc04g072900	Chr_04	95233696	95234469	0.0	SMI_4; SMI_4.3	Bolger et al. 2014
Gene of unknown function	PGSC0003DMG402007944	Chr_04	100720577	100720464	5e-26	SMI_4.3	Zhang N. et al. 2014
DNA-binding protein 4 (PIP2)	Solyc04g079410	Chr_04	101762089	101761786	5e-96	SMI_4.3	Krannich et al. 2015
1-Aminocyclopropane-1-carboxylic acid synthase (ACS4)	NM_001247351	Chr_05	704347	703508	0.0		Krannich et al. 2015
Ethylene response factor 1 (ERF1)	NM_001247912	Chr_05	2323844	2323399	1e-164		Krannich et al. 2015
Ethylene-responsive transcription factor 1A	Solyc05g051200	Chr_05	2323844	2323399	7e-165		Bolger et al. 2014
Ethylene responsive transcription factor 1a	Solyc05g052040	Chr_05	3481922	3481446	1e-164		Bolger et al. 2014
9- cis-Epoxycarotenoid dioxygenase (NCED)	Solyc05g053530	Chr_05	5785538	5787148	0.0		Krannich et al. 2015
Lysine-specific histone demethylase 1	Solyc02g033080	Chr_05	9114640	9115165	1e-71		Bolger et al. 2014
Glutathione peroxidase	Solyc12g056230	Chr_05	31748210	31748375	6e-69		Bolger et al. 2014
Cation/H(+) antiporter 18	Solyc12g056160	Chr_05	32205444	32204306	0.0		Bolger et al. 2014
Vacuolar cation/proton exchanger 2	Solyc12g055750	Chr_05	32929123	32929322	3e-91		Bolger et al. 2014
Aspartic proteinase nepenthesin-1	PGSC0003DMG400037894	Chr_05	36274449	36273642	6e-102	SMI_5	Zhang N. et al. 2014
Cathepsin B-like cysteine proteinase	Solyc12g088670	Chr_05	37330317	37329857	2e-170	SMI_5	Bolger et al. 2014
4-coumarate-coa ligase	Solyc12g094520	Chr_05	38654114	38652947	0.0	SMI_5	Bolger et al. 2014
Catalase	Solyc12g094620	Chr_05	38745430	38746210	0.0	SMI_5	Bolger et al. 2014
Cell division protein kinase 2	Solyc12g095860	Chr_05	39002285	39002110	3e-84	SMI_5	Bolger et al. 2014
Vacuolar processing enzyme-3	Solyc12g095910	Chr_05	39100557	39100770	2e-99	SMI_5	Bolger et al. 2014
Protein phosphatase 2C	Solyc12g096020	Chr_05	39176740	39176046	0.0	SMI_5	Bolger et al. 2014
WRKY transcription factor 11	Solyc12g096350	Chr_05	39538789	39539012	5e-65	SMI_5	Bolger et al. 2014
High affinity cationic amino acid transporter 1	Solyc12g096380	Chr_05	39547377	39546598	0.0	SMI_5	Bolger et al. 2014
S-adenosylmethionine synthase	Solyc12g099000	Chr_05	41716391	41715210	0.0	SMI_5	Bolger et al. 2014
Acyl-CoA synthetase/AMP-acid ligase II	Solyc12g099360	Chr_05	42022337	42023223	0.0	SMI_5	Bolger et al. 2014
Ascorbate peroxidase (APX)	AB828071	Chr_06	16332597	16332771	3e-93		Krannich et al. 2015
Ethylene-responsive transcription factor 1	Solyc06g050520	Chr_06	54768398	54768808	8e-116		Bolger et al. 2014
Auxin-responsive family protein	Solyc06g053260	Chr_06	84602174	84601788	4e-137		Bolger et al. 2014
S-adenosylmethionine decarboxylase proenzyme	Solyc06g054460	Chr_06	89145790	89144800	0.0		Bolger et al. 2014
Cation/H(+) antiporter 15	Solyc06g060630	Chr_06	93371777	93374034	0.0		Bolger et al. 2014
Cytochrome P450	Solyc10g078220	Chr_06	96690548	96690060	4e-156		Bolger et al. 2014
Glycylpeptide N-tetradecanoyltransferase	Solyc06g062810	Chr_06	98951908	98953193	0.0		Bolger et al. 2014
Gene of unknown function	PGSC0003DMG400028543	Chr_06	99950650	99950888	1e-66		Zhang N. et al. 2014
Cytochrome P450	Solyc06g074420	Chr_06	104879979	104881381	0.0		Bolger et al. 2014
Cys2/His2 zinc-finger transcription factor	Solyc06g075780	Chr_06	106015584	106016014	8e-133		Bolger et al. 2014
Ethylene responsive transcription factor 1b	Solyc06g082590	Chr_06	107362901	107362162	0.0		Bolger et al. 2014
Cytochrome P450-dependent fatty acid hydroxylase	PGSC0003DMG400018744	Chr_07	3096716	3098135	0		Zhang N. et al. 2014
Polyamine oxidase	Solyc07g039310	Chr_07	68896760	68897847	0.0	SMI_7; SMI_7	Bolger et al. 2014
Hydroxycinnamoyl CoA shikimate/quinate hydroxycinnamoyltransferase-like protein	Solyc07g015960	Chr_07	80147898	80146537	0.0	SMI_7; SMI_7	Bolger et al. 2014
Abscisic acid receptor (PYL)	Solyc07g045330	Chr_07	125129206	125129522	9e-102	SMI_7; SMI_7	Krannich et al. 2015
1-Aminocyclopropae-1-carboxylic acid oxidase (ACO1)	NM_001247095	Chr_07	128876280	128876844	0	SMI_7; SMI_7; SMI_7.3	Krannich et al. 2015
9-cis-epoxycaratenoid dioxygenase (NCED)	Solyc07g056570	Chr_07	136947573	136945754	0	SMI_7; SMI_7.3	Landi et al. 2016
9-cis-epoxycarotenoid dioxygenase	Solyc07g056570	Chr_07	136947573	136945754	0.0	SMI_7; SMI_7.3	Bolger et al. 2014
Amine oxidase family protein	Solyc07g063450	Chr_07	138160953	138159434	0.0	SMI_7; SMI_7.3	Bolger et al. 2014
Nuclear transcription factor Y subunit B-3	Solyc07g065500	Chr_07	140961675	140961167	3e-151		Bolger et al. 2014
Molybdenum cofactor sulfurase (LOS5/ABA3)	Solyc07g066480	Chr_07	141992532	141992299	4e-80		Krannich et al. 2015
Ethylene-responsive transcription factor 10	Solyc08g007830	Chr_08	380175	379927	9e-78		Bolger et al. 2014
Cation/H(+) antiporter 18	Solyc08g008200	Chr_08	2233535	2234124	0.0		Bolger et al. 2014
ABA 8′-hydroxylase	PGSC0003DMG402018475	Chr_08	3151897	3152284	8e-127	SMI_8	Zhang N. et al. 2014
Mitogen-activated protein kinase 1	Solyc12g019460	Chr_08	10639375	10639710	5e-127	SMI_8	Bolger et al. 2014
Ethylene insensitive 3 (EIN3)	NM_001306136	Chr_08	28063429	28061276	0	SMI_8	Krannich et al. 2015
9-cis-epoxycarotenoid dioxygenase 5	Solyc08g016720	Chr_08	79946298	79944557	0.0	SMI_8	Bolger et al. 2014
Acyl-CoA synthetase/AMP-acid ligase II	Solyc08g075800	Chr_08	100591194	100592655	0.0	SMI_8	Bolger et al. 2014
Glycine-rich cell wall structural protein 1.8	PGSC0003DMG400017536	Chr_08	103091139	103091429	4e-97	SMI_8	Zhang N. et al. 2014
Major pollen allergen Ory s 1	PGSC0003DMG400026221	Chr_08	104886471	104886171	1e-120	SMI_8	Zhang N. et al. 2014
Osmotin 81	Solyc08g080600	Chr_08	108393398	108393589	6e-61	SMI_8	Bolger et al. 2014
Osmotin-like protein	Solyc08g080610	Chr_08	108393398	108393885	2e-139	SMI_8	Bolger et al. 2014
Osmotin-like protein	Solyc08g080660	Chr_08	108396775	108396023	0.0	SMI_8	Bolger et al. 2014
Cytochrome P450	Solyc08g081220	Chr_08	109078055	109076400	0.0	SMI_8	Bolger et al. 2014
Ethylene insensitive 2 (EIN2)	PGSC0003DMG400021547	Chr_09	3622676	3619529	0		Zhang N. et al. 2014
Phenylalanine ammonia-lyase	Solyc03g071870	Chr_09	3649090	3649447	4e-104		Krannich et al. 2015
ascorbate peroxidas (APX)	Solyc09g007270	Chr_09	4274701	4274528	1e-56		Landi et al. 2016
Ethylene-overproducer like 1 (EOL1)	DQ099681	Chr_09	19844301	19846006	0	SMI_9; SMI_9	Krannich et al. 2015
Glutathione reductase (GR)	NM_001247314	Chr_09	20842828	20842548	2e-134	SMI_9; SMI_9	Krannich et al. 2015
Peripheral-type benzodiazepine receptor	PGSC0003DMG400035200	Chr_09	26550591	26551103	0	SMI_9; SMI_9; SMI_9.3	Zhang N. et al. 2014
Xyloglucan endotransglycosylase	PGSC0003DMG400021877	Chr_09	35869098	35869462	5e-173		Zhang N. et al. 2014
GDSL esterase/lipase	PGSC0003DMG400007815	Chr_10	4123174	4122837	3e-100		Zhang N. et al. 2014
Dihydroflavonol-4-reductase	Solyc12g005350	Chr_10	8398014	8398171	7e-64		Bolger et al. 2014
Nuclear transcription factor Y subunit C-1	Solyc11g072150	Chr_10	29698894	29699244	2e-107		Bolger et al. 2014
Protein phosphatase 2C (PP2C)	Solyc03g096670	Chr_10	64781366	64781979	7e-130		Krannich et al. 2015
S-adenosylmethionine decarboxylase proenzyme	Solyc05g010420	Chr_10	96432177	96431092	0.0		Bolger et al. 2014
SCARECROW (SCR)	Solyc10g074680	Chr_10	97132031	97131058	0		Krannich et al. 2015
UDP-glucosyltransferase	Solyc10g085230	Chr_10	98652878	98653840	0.0		Bolger et al. 2014
Annexin	Solyc10g047240	Chr_10	98671325	98671674	4e-102		Bolger et al. 2014
UDP-glucosyltransferase	Solyc10g084890	Chr_10	100625745	100626200	1e-136		Bolger et al. 2014
N-acetyltransferase	Solyc10g084640	Chr_10	100895500	100894812	0.0		Bolger et al. 2014
S-adenosylmethionine synthase	Solyc10g083970	Chr_10	101712640	101713810	0.0		Bolger et al. 2014
S-adenosylmethionine synthase	Solyc12g099000	Chr_10	101712640	101713607	2e-117		Bolger et al. 2014
Cytochrome P450	Solyc10g083400	Chr_10	102418840	102420317	0.0		Bolger et al. 2014
Cytochrome P450	Solyc10g078230	Chr_10	103373381	103372982	7e-139		Bolger et al. 2014
Cytochrome P450	Solyc10g078240	Chr_10	103380989	103380344	0.0		Bolger et al. 2014
Protein LE25	PGSC0003DMG400011438	Chr_10	103929436	103929570	4e-24		Zhang N. et al. 2014
Calcium ATPase	Solyc02g030510	Chr_10	104462135	104462353	6e-79		Bolger et al. 2014
Calcium ATPase	Solyc07g026720	Chr_10	104462467	104462742	1e-83		Bolger et al. 2014
Galactosylgalactosylxylosylprotein 3-beta-glucuronosyltransferase 1	Solyc11g011850	Chr_11	446858	447585	0.0		Bolger et al. 2014
Ras-related protein Rab-25	Solyc11g012460	Chr_11	3239655	3239316	1e-172		Bolger et al. 2014
Alcohol dehydrogenase	Solyc11g011340	Chr_11	4892769	4893281	0.0		Bolger et al. 2014
Alcohol dehydrogenase	Solyc11g010960	Chr_11	4904528	4905040	0.0		Bolger et al. 2014
Mitochondrial carrier family	Solyc11g010500	Chr_11	5586924	5587900	0.0		Bolger et al. 2014
Serine/threonine protein kinase (SnRK2)	Solyc11g010130	Chr_11	5980578	5980789	4e-89		Krannich et al. 2015
Lysine-specific histone demethylase 1	Solyc11g008320	Chr_11	7252439	7253924	0.0		Bolger et al. 2014
Cinnamyl alcohol dehydrogenase	Solyc11g011330	Chr_11	57815912	57816424	3e-137		Bolger et al. 2014
Histone demethylase	Solyc12g008850	Chr_12	150368	149137	0.0		Bolger et al. 2014
Pectinesterase	Solyc12g008530	Chr_12	573849	574058	2e-92		Bolger et al. 2014
Ethylene-responsive transcription factor 4	Solyc12g008350	Chr_12	791223	790964	3e-75		Bolger et al. 2014
Aminotransferase-like protein	Solyc12g006470	Chr_12	2051470	2051336	6e-62		Bolger et al. 2014
Amine oxidase family protein	Solyc12g006370	Chr_12	2155696	2156128	0.0		Bolger et al. 2014
CBL-interacting protein kinase 09	Solyc12g009570	Chr_12	2816338	2816502	2e-65		Bolger et al. 2014
V-type ATP synthase beta chain	Solyc10g055670	Chr_12	4194804	4194597	2e-86	SMI_12; SMI_12; SMI_12.3	Bolger et al. 2014
Arginine decarboxylase	Solyc10g054440	Chr_12	6435752	6437687	0.0	SMI_12; SMI_12; SMI_12.3	Bolger et al. 2014
Ethylene responsive transcription factor 2b	Solyc10g050970	Chr_12	9642647	9642305	2e-91	SMI_12; SMI_12; SMI_12.3	Bolger et al. 2014
Caffeoyl-CoA 3-O-methyltransferase	Solyc10g050160	Chr_12	10789339	10789621	4e-86	SMI_12; SMI_12; SMI_12.3	Bolger et al. 2014
Lysine-specific histone demethylase 1	Solyc10g047350	Chr_12	16482277	16483277	0.0	SMI_12; SMI_12; SMI_12.3	Bolger et al. 2014
Haemerythrin/HHE cation-binding	Solyc11g006830	Chr_12	36787406	36787968	0.0	SMI_12; SMI_12; SMI_12.3	Bolger et al. 2014
Na+/H+ antiporter NhaD	Solyc11g044540	Chr_12	42537383	42537085	3e-138	SMI_12; SMI_12; SMI_12.3	Bolger et al. 2014
PAP fibrillin	Solyc11g044530	Chr_12	50003145	50002878	4e-80	SMI_12; SMI_12; SMI_12.3	Bolger et al. 2014
pyrroline-5-carboxylate synthetase (P5CS)	Solyc08g043170	Chr_12	57861156	57861435	4e-129	SMI_12; SMI_12; SMI_12.3	Landi et al. 2016
Xanthine dehydrogenase/oxidase	Solyc11g065930	Chr_12	86352591	86354104	0.0	SMI_12; SMI_12; SMI_12.3	Bolger et al. 2014
Xanthine dehydrogenase/oxidase	Solyc11g065920	Chr_12	86369999	86371511	0.0	SMI_12; SMI_12; SMI_12.3	Bolger et al. 2014
Thaumatin-like protein	Solyc11g066130	Chr_12	89899816	89899443	8e-100	SMI_12; SMI_12.3	Bolger et al. 2014
heat shock protein	Solyc11g066060	Chr_12	90116604	90114879	0.0	SMI_12; SMI_12.3	Bolger et al. 2014
Mitogen-activated protein kinase	Solyc11g072630	Chr_12	92786069	92785737	2e-144	SMI_12; SMI_12.3	Bolger et al. 2014
Aldehyde oxidase	Solyc11g071620	Chr_12	94966581	94964899	0.0	SMI_12.3	Bolger et al. 2014
Aldehyde oxidase	Solyc11g071580	Chr_12	94978898	94977252	0.0	SMI_12.3	Bolger et al. 2014
Aldehyde oxidase	Solyc11g071600	Chr_12	94978899	94977213	0.0	SMI_12.3	Bolger et al. 2014
N-carbamoylputrescine amidase	Solyc11g068540	Chr_12	96311958	96312126	7e-73		Bolger et al. 2014
Prephenate dehydratase	Solyc11g066890	Chr_12	97026155	97027422	0.0		Bolger et al. 2014
Superoxide dismutase	Solyc11g066390	Chr_12	99986426	99986616	1e-76		Bolger et al. 2014
4-coumarate-coa ligase	Solyc11g069050	Chr_12	100346441	100347443	0.0		Bolger et al. 2014

## Sheet: Hoja1
Solyc10g086180
Solyc01g099580
PGSC0003DMG400000207
AF179248
PGSC0003DMG401001384
Solyc02g089610
Solyc02g090890
Solyc02g093830
PGSC0003DMG400003569
NM_001330445
Solyc03g093560
PGSC0003DMG400014293
Solyc03g026270
Solyc03g124110
Solyc03g007230
Solyc03g020010
KM058065
Solyc02g081700
PGSC0003DMG400014027
Solyc10g018590
Solyc10g024410
Solyc11g017470
Solyc04g072900
PGSC0003DMG402007944
Solyc04g079410
NM_001247351
NM_001247912
Solyc05g051200
Solyc05g052040
Solyc05g053530
Solyc02g033080
Solyc12g056230
Solyc12g056160
Solyc12g055750
PGSC0003DMG400037894
Solyc12g088670
Solyc12g094520
Solyc12g094620
Solyc12g095860
Solyc12g095910
Solyc12g096020
Solyc12g096350
Solyc12g096380
Solyc12g099000
Solyc12g099360
AB828071
Solyc06g050520
Solyc06g053260
Solyc06g054460
Solyc06g060630
Solyc10g078220
Solyc06g062810
PGSC0003DMG400028543
Solyc06g074420
Solyc06g075780
Solyc06g082590
PGSC0003DMG400018744
Solyc07g039310
Solyc07g015960
Solyc07g045330
NM_001247095
Solyc07g056570
Solyc07g056570
Solyc07g063450
Solyc07g065500
Solyc07g066480
Solyc08g007830
Solyc08g008200
PGSC0003DMG402018475
Solyc12g019460
NM_001306136
Solyc08g016720
Solyc08g075800
PGSC0003DMG400017536
PGSC0003DMG400026221
Solyc08g080600
Solyc08g080610
Solyc08g080660
Solyc08g081220
PGSC0003DMG400021547
Solyc03g071870
Solyc09g007270
DQ099681
NM_001247314
PGSC0003DMG400035200
PGSC0003DMG400021877
PGSC0003DMG400007815
Solyc12g005350
Solyc11g072150
Solyc03g096670
Solyc05g010420
Solyc10g074680
Solyc10g085230
Solyc10g047240
Solyc10g084890
Solyc10g084640
Solyc10g083970
Solyc12g099000
Solyc10g083400
Solyc10g078230
Solyc10g078240
PGSC0003DMG400011438
Solyc02g030510
Solyc07g026720
Solyc11g011850
Solyc11g012460
Solyc11g011340
Solyc11g010960
Solyc11g010500
Solyc11g010130
Solyc11g008320
Solyc11g011330
Solyc12g008850
Solyc12g008530
Solyc12g008530
Solyc12g008350
Solyc12g006470
Solyc12g006370
Solyc12g009570
Solyc10g055670
Solyc10g054440
Solyc10g050970
Solyc10g050160
Solyc10g047350
Solyc11g006830
Solyc11g044540
Solyc11g044530
Solyc08g043170
Solyc11g065930
Solyc11g065920
Solyc11g066130
Solyc11g066060
Solyc11g072630
Solyc11g071620
Solyc11g071580
Solyc11g071600
Solyc11g068540
Solyc11g066890
Solyc11g066390
Solyc11g069050
